# Supplementary material for: Etiology of Severe Pneumonia in Children in Alveolar Lavage Fluid Using a High-Throughput Gene Targeted Amplicon Sequencing Assay
Source: Front Pediatr. 2021 Jun 25;9:659164. doi: 10.3389/fped.2021.659164 (PMC8267249; doi:10.3389/fped.2021.659164)
Supplement: Supplementary Material 1 — Original clinical data of 47 cases. [file Table_1.XLSX]

## Sheet: Clinical information
Sample ID	Age：1 for 0-5 years old,2 for 6-10 years old,3 for 11-15 years old,4 for 16-18 years old	Discharge Diagnosis	WBC	N%	L%	CRP<8计0	Imageological Examination:1 for the chest X-ray, 2 for CT scan-chest：	Etiology（1.Respiratory syncytial virus 2.Influenza A 3.Influenza B 4.Para influenza type 1 5.Para influenza type 2 6.Para influenza type3 7.Adenovirus 8.Metapneumovirus	Real-time RT-PCR for rhinovirus (RV)	Mycoplasma-DNA(ALF)(/ for no examination )	Alveolar Lavage Fluid Culture(/ for no examination )	T-SPOT(/ for no examination )	underlying diseases	Application of antibiotics	Application of antifungal agent	Application of antivirals	Hospital stays(days)	Treatment in ICU
1	2	Severe pneumonia, lung consolidation, pleural effusion, refractory mycoplasma infection, liver damage, hypoproteinemia	13.6	94.6	4.1	>160	2.Lobar pneumonia of the lower left lung, consolidation of the right side, pleural effusion	0	0	＞100000000	0	0	0	1	0	0	23	0
2	1	Interstitial pneumonia, EBV/CMV infection, rhinovirus infection, mycoplasma pneumoniae infection, thrombocytopenia, immunodeficiency?	8.2	45.6	43	64	1.Pneumonia with interstitial changes.2.Pneumonia with interstitial changes	0	1	4480	0	0	0	1	0	0	12	0
3	2	Pneumonia	9.4	71	24.5	0	1.On the left side of the pneumonia. 2.Multiple inflammation in the left lung	0	0	1130000	0	0	0	1	0	0	1	0
4	2	Mycoplasma pneumoniae pneumonia, lung consolidation	11.5	92	7.6	25	1.Right lung inflammation	0	0	24800000	0	/	0	1	0	0	1	0
5	2	Mycoplasma pneumoniae pneumonia, lung consolidation	12.5	72	22.6	21	1.Left pneumonia with subsegmental consolidation.2.Mixed inflammation with partial consolidation at the left.	0	0	10400000	0	/	0	1	0	0	5	0
6	1	Pneumonia, lung consolidation	25.2	76	15.8	52	1.Pneumonia, staged consolidation of the left lower lung.2.Pneumonia with multiple segmental atelectasis in both lungs.	1.7	0	19800	0	/	0	1	0	0	12	0
7	2	Mycoplasma pneumoniae pneumonia, lung consolidation	10.4	71	17.8	28	1.Lower left pneumonia.2.Upper left pneumonia with partial atelectasis.	0	0	6880000	0	0	0	1	0	0	5	0
8	2	Pneumonia, lung consolidation	6.6	53	38.8	0	2.Pneumonia with consolidation and atelectasis of the left lower lobe	0	0	800000	0	/	0	1	0	1	1	0
9	1	Pneumonia (metapneumovirus infection, adenovirus infection), congenital bronchomalacia (emphysema), pectus funnelis, convulsions, abnormal liver function, influenza (influenza A)	3.7	39	51.2	0	1. The permeability of the right lung is not even, and the right lung exudates with localized emphysema.2. Pneumonia in the right lung, local occlusion at the beginning of the bronchus in the middle lobe of the right lung, enlarged lymph nodes in the mediastinum and bilateral hilar of the lung, and local thickening of the right pleura.Right lung middle lobe emphysema?With cystadenoma deformity to…	2.7.8	0	0	0	/	0	1	0	0	19	0
10	2	Influenza (influenza A), severe pneumonia (lung consolidation), febrile convulsion	5.1	85	8.9	74	1 Bronchopneumonia. 2.Pneumonia of both lungs with partial consolidation and atelectasis of the lower lobe of the left lung;Bilateral small amount of pleural effusion.The density of the liver is unevenly reduced	2	0	0	0	/	0	1	0	1	8	0
11	1	Mycoplasma pneumoniae pneumonia, influenza	9.9	56	36.3	24	1.Bilateral pneumonia with partial consolidation.2.Pneumonia, a small amount of pleural effusion on both sides	2	0	59500000	0	/	0	1	0	1	9	0
12	1	Pneumonia, respiratory syncytial virus infection	7.4	25	67.1	0	1.bronchitis	1.2	0	2850	0	0	0	1	0	0	4	0
13	2	Mycoplasma pneumoniae pneumonia (with rhinovirus infection), lung consolidation	12.3	69	23.9	115	1.Pneumonia with atelectasis of the right middle lobe	0	1	/	0	0	0	1	0	0	7	0
14	1	Pneumonia	13.1	52	43.7	0	1.Left side pneumonia	0	0	/	0	/	0	1	0	0	1	0
15	3	Pneumonia, lung consolidation	10.8	66	22.1	29	1.bronchitis	0	0	0	0	0	0	1	0	0	4	0
16	1	Mycoplasma pneumoniae pneumonia, lung consolidation	12.8	57	21.4	65	1.bronchopneumonia.2.Pneumonia, lower left pneumonia with stage consolidation	0	0	82300000	0	/	0	1	0	0	10	0
17	1	Pneumonia (lung consolidation) (Mycoplasma pneumoniae, adenovirus, respiratory syncytial virus), pleural effusion (left)	6.3	63	24.4	49	1.Under the two pneumonia.2.Left lung pneumonia, left hilar lymph node enlargement to be arranged	2.7	0	9480	0	0	0	1	0	0	12	0
18	2	Pneumonia	8.7	60	23.7	14	1.Right lung pneumonia with partial consolidation	0	0	21200000	0	0	0	1	1	0	0	0
19	3	Immunodeficiency disease (PIK3CD gene mutation), pulmonary infection, bronchiectasis, fungal infection, proteinuria, hepatomegaly with splenomegaly, short stature	6.8	76	13.4	5	1.Bronchopneumonia, bilateral pleural reaction, bronchiectasis twice with infection, segmental atelectasis in both lungs	0	0	0	0	0	Immune deficiency(PIK3CD gene mutation)	1	1	0	9	0
20	1	Pneumonia, respiratory syncytial virus infection, adenovirus infection, rotavirus enteritis	6.6	15	69.7	11	1.Left lung pneumonia.2.Pneumonia with subsegmental consolidation of the left upper lobe	1.7	0	0	0	0	0	1	0	0	13	0
21	2	Mycoplasma pneumoniae pneumonia, lung consolidation, pleural effusion	5.6	62	26.1	0	2.Left pneumonia with multiple segmental atelectasis and a small amount of pleural effusion	0	0	8900000	0	0	0	1	0	0	9	0
22	2	Mycoplasma pneumoniae pneumonia, lung consolidation	6.7	40	53.1	0	1.On the left side of the pneumonia.2.Pneumonia with subsegmental atelectasis of the upper lobe of the left lung	0	0	10600	0	0	0	1	0	0	3	0
23	1	Pulmonary infection, pulmonary consolidation, adenovirus infection, hypogamma globulinemia, infantile diarrhea, abnormal liver function, convulsion (the cause of convulsion remains to be investigated)	8.8	20	67.5	0	1.bronchopneumonia.2.Pneumonia, partial consolidation of the lower lobe of the right lung and atelectasis, a small amount of pleural effusion on the right side	7	0	0	0	0	Immune deficiency(agammaglobulinemia)	1	1	0	17	0
24	1	Pneumonia, lung consolidation	6.4	32	61.6	0	1.Pneumonia at the upper right with partial atelectasis	0	0	0	0	0	0	1	0	0	1	0
25	2	Pneumonia, lung consolidation	10.7	51	38.1	0	1.Right pulmonary pneumonia	0	0	58300000	0	0	0	1	0	0	1	0
26	2	Mycoplasma pneumoniae pneumonia, lung consolidation, acute submaxillary adenitis, urticaria, acute gastroenteritis	7.8	40	51.7	0	1.Pneumonia.2.double pneumonia with atelectasis in the middle lobe of the right lung	0	0	1130000	0	0	0	1	0	0	7	0
27	2	Pneumonia, acute gastroenteritis	13.8	39	54.4	0	1.bronchopneumonia.2.pneumonia	0	0	0	0	0	0	1	0	0	6	0
28	2	Mycoplasma pneumoniae pneumonia, lung consolidation, pleural effusion (right)	9.7	84	13.1	71	1.Pneumonia (lung consolidation), pleural effusion.2.Double pneumonia with right lower lung consolidation, right pleural effusion	0	0	8080000	0	0	0	1	0	0	15	0
29	2	Mycoplasma pneumoniae pneumonia, lung consolidation	6.1	59	30.3	0	1.Pneumonia at the upper right with segmental atelectasis	0	0	2350000	0	0	0	1	0	0	6	0
30	1	Pneumonia, lung consolidation	9.7	68	19.3	0	1Pneumonia with partial atelectasis of the right upper lung.	0	0	0	0	/	0	1	0	0	1	0
31	1	Pneumonia	7.3	63	40.7	0	2.Right upper lobe pneumonia	0	0	0	0	/	0	1	0	0	1	0
32	2	Mycoplasma pneumoniae pneumonia, lung consolidation, pleural effusion	9.6	62	31.3	0	2.Bilateral pneumonia, most of the lower lobe of the right lung consolidation, a small pleural effusion on the right side	0	0	1150000	0	0	0	1	0	0	5	0
33	3	Pneumonia, lung consolidation, (refractory) mycoplasma pneumoniae infection, adenovirus infection	5.5	17	64.3	37	1.On the right side of pneumonia	7	0	66500	0	0	0	1	0	0	7	0
34	1	Pneumonia, lung consolidation, streptococcus pneumoniae infection, pleural effusion, rotavirus enteritis	5.6	35	54.1	0	1.Pneumonia with segmental atelectasis of the right lung	0	0	0	Streptococcus pneumoniae	0	0	1	0	0	10	0
35	2	Mycoplasma pneumoniae pneumonia, lung consolidation, pleural effusion	5.2	67	26.3	0	1.Pneumonia, suggesting a small pleural effusion on the right side	0	0	1430000	0	0	0	1	0	0	3	0
36	2	Pneumonia, lung consolidation, (refractory) mycoplasma pneumoniae infection, adenovirus infection, pleural effusion, hypoproteinemia	9.2	80	17.9	64	1.Pneumonia with multiple stage consolidation	7	0	560000	0	0	0	1	0	0	8	0
37	2	Pneumonia, lung consolidation	6	68	20.4	49	1.Right upper pneumonia with segmental consolidation with atelectasis	0	0	137000	0	/	0	1	0	0	1	0
38	2	Pneumonia	7.2	62	30.2	0	1.pneumonia.2.Pneumonia, with both lungs exudating	0	0	3.93E_06	0	/	0	1	0	0	1	1
39	1	Pneumonia, lung consolidation	5.3	23	62	0	1.Right lower lung pneumonia with consolidation	6	0	/	0	/	0	1	0	0	4	0
40	2	Immunodeficiency disease (no gamma globulinemia), pulmonary infection. Chronic diarrhea, leukocyte abnormality (granulocytopenia), hypoproteinemia	4.2	30	57.2	36	1.pneumonia.2.pneumonia with atelectasis of the middle lobe of the right lung	0	0	0	0	0	0	1	0	0	8	0
41	1	Mycoplasma pneumoniae pneumonia, lung consolidation, pleural effusion, bronchiectasis, rotavirus enteritis	11.4	72	24.4	27	1.Right lung inflammation, right pleural effusion.2.Multiple segmental pulmonary consolidation in the lower lobe of the right lung with partial bronchiectasis in the lower lobe of the right lung	0	0	>1.00E+08	0	0	0	1	0	0	8	0
42	1	Pneumonia, lung consolidation	5.2	61	33.6	8	1.Bronchopneumonia, lung consolidation.2.Pneumonia, left hilar lymph node enlargement, local obstruction of the lingual bronchus of the left lung	0	0	0	/	/	0	1	0	0	1	0
43	1	Mycoplasma pneumoniae pneumonia, lung consolidation	10	67	23.8	13	1.The left lung pneumonia.2.Pneumonia is accompanied by left upper lung consolidation and atelectasis, and the left upper lobe bronchus is narrow	0	0	>1.00E+08	0	0	0	1	0	0	6	0
44	2	Pneumonia, lung consolidation	7.6	40	47.3	0	1.Right upper pneumonia with segmental pulmonary consolidation	0	0	635000	0	/	0	1	0	0	6	0
45	3	Cystic fibrosis, bronchiectasis, chronic diarrhea (pancreatic exocrine dysfunction), nasal and sinus specific diseases (sinusitis), influenza (influenza A virus)	6.4	44	43.5	0	2.Bronchiectasis in both lungs with possible infection, mainly in the upper lobe of both lungs, lesion progression in the upper lobe of right lung, mucus embolus formation?	0	0	3350	Pseudomonas aeruginosa	/	Chronic diarrhea with pancreatic exocrine dysfunction	1	0	1	12	0
46	1	Pneumonia (adenovirus infection), lung consolidation, pleural effusion, abnormal liver function, rotavirus enteritis	12.9	35	51	0	1.pneumonia.2.Double pneumonia with partial lung consolidation and left pleural effusion.	0	1	0	0	0	0	1	0	0	7	0
47	2	Mycoplasma pneumoniae pneumonia, lung consolidation (right lower lung), pleural effusion (right side), epilepsy	12.2	48	47.2	0	1.Right lung inflammation and pleural effusion	8	0	3050000	0	0	Epilepsy	1	0	0	2	0
