# Supplementary material for: Etiology of Severe Pneumonia in Children in Alveolar Lavage Fluid Using a High-Throughput Gene Targeted Amplicon Sequencing Assay
Source: Front Pediatr. 2021 Jun 25;9:659164. doi: 10.3389/fped.2021.659164 (PMC8267249; doi:10.3389/fped.2021.659164)
Supplement: Supplementary Material 2 — RespiFinder 2SMART multiplex PCR kit. [file Table_2.XLSX]

## Sheet: Results of multi-PCR
Sample ID	Results of Multi-PCR
1	Human metapneumovirus, Mycoplasma pneumoniae
2	Mycoplasma pneumoniae, Coronavirus OC43
3	Adenovirus, Mycoplasma pneumoniae
4	Adenovirus, Mycoplasma pneumoniae
5	Adenovirus, Mycoplasma pneumoniae, Human boka virus
6	Adenovirus,Mycoplasma pneumoniae
7	Adenovirus,Mycoplasma pneumoniae
8	Mycoplasma pneumoniae
9	Infuenza A virus,CoronavirusOC43
10	Adenovirus,Infuenza A virus
11	Adenovirus,Mycoplasma pneumoniae,H1N1
12	Respiratory syncytial virus A,Mycoplasma pneumoniae
13	Rhinovirus/Enterovirus,Mycoplasma pneumoniae
14	Mycoplasma pneumoniae
15	Adenovirus,Mycoplasma pneumoniae
16	Mycoplasma pneumoniae
17	Mycoplasma pneumoniae,CoronavirusOC43
18	Adenovirus,Mycoplasma pneumoniae
19	Adenovirus,Mycoplasma pneumoniae
20	Adenovirus,Mycoplasma pneumoniae,CoronavirusOC43
21	Adenovirus,Infuenza A virus,Mycoplasma pneumoniae,H1N1
22	Adenovirus,Mycoplasma pneumoniae
23	Adenovirus,Mycoplasma pneumoniae
24	Adenovirus,Mycoplasma pneumoniae
25	Adenovirus,Human Boca virus,Mycoplasma pneumoniae
26	Infuenza A virus,Mycoplasma pneumoniae
27	Infuenza A virus,Human Boca virus,Mycoplasma pneumoniae,H1N1
28	Infuenza A virus,Human Boca virus,Mycoplasma pneumoniae,CoronavirusNL63/HKU1
29	Adenovirus,Mycoplasma pneumoniae
30	Adenovirus,Mycoplasma pneumoniae,H1N1
31	Adenovirus,Mycoplasma pneumoniae
32	Infuenza A virus,Human Boca virus,Mycoplasma pneumoniae
33	Adenovirus,Mycoplasma pneumoniae
34	Adenovirus,Mycoplasma pneumoniae
35	Adenovirus,Mycoplasma pneumoniae
36	Adenovirus,Mycoplasma pneumoniae
37	Adenovirus,Mycoplasma pneumoniae
38	Adenovirus,Mycoplasma pneumoniae
39	Adenovirus,Parainfluenza virus type 3,Mycoplasma pneumoniae,CoronavirusC229E
40	Adenovirus,Mycoplasma pneumoniae
41	Adenovirus,Mycoplasma pneumoniae
42	Adenovirus,Mycoplasma pneumoniae
43	Adenovirus,Mycoplasma pneumoniae
44	Adenovirus,Mycoplasma pneumoniae
45	Adenovirus,Human Boca virus,Mycoplasma pneumoniae
46	Adenovirus,Mycoplasma pneumoniae,CoronavirusC229E
47	Adenovirus,Mycoplasma pneumoniae
48	Adenovirus,Mycoplasma pneumoniae

## Sheet: Etiology detected by multi-PCR
Etiology that can be detected by multi-PCR
virus	bacteria
Influenza A /B	Mycoplasma pneumoniae
Respiratory syncytial virus A/B	Chlamydia pneumoniae
human metapneumovirus	Legionella pneumophila
Rhinovirus/ Enterovirus	Bordetella pertussis
Adenovirus
2009 influenza A (H1N1) pandemic
Parainfluenza 1/2/3/4
Coronavirus NL63 / HKU1 /229 E/OC43
Bocavirus
