# Supplementary material for: Etiology of Severe Pneumonia in Children in Alveolar Lavage Fluid Using a High-Throughput Gene Targeted Amplicon Sequencing Assay
Source: Front Pediatr. 2021 Jun 25;9:659164. doi: 10.3389/fped.2021.659164 (PMC8267249; doi:10.3389/fped.2021.659164)
Supplement: Supplementary Material 3 — High-throughput gene targeted amplicon sequencing assay. [file Table_3.XLSX]

## Sheet: Etiology detected by TAS
Number	Pathogenic species
1	Influenza A virus
2	Influenza B virus
3	Respiratory syncytial virus
4	Human metapneumovirus
5	Human rhinovirus/Enterovirus
6	Adenoviridae
7	Mycoplasma pneumoniae
8	Chlamydia pneumoniae
9	Legionella pneumophila
10	Bordetella pertussis
11	Parainfluenza virus type 1
12	Parainfluenza virus type 3
13	Human bocavirus
14	Parainfluenza virus type 4
15	Coronavirus NL63
16	Coronavirus HKU1
17	Coronavirus 229E
18	Coronavirus OC43
19	Streptococcus pneumoniae
20	Pseudomonas aeruginosa
21	Enterococcus
22	Corynebacterium striatum
23	Aerococcus viridans
24	Actinomyces naeslundii
25	Streptococcus
26	Acinetobacter baumannii
27	Acinetobacter junii
28	Serratia marcescens
29	Haemophilus
30	Abiotrophia defectiva
31	Streptococcus crista
32	epstein-barr virus
33	Acinetobacter piperi
34	Haemophilus haemolyticus
35	Staphylococcus haemolyticus
36	Streptococcus mitis
37	Streptococcus sanguis
38	Haemophilus influenzae
39	Peptostreptococcus
40	Streptococcus salivarius
41	Enterobacter sakazakii kronor
42	Hemophilus parainfluenzae
43	Klebsiella
44	Streptococcus Gordon
45	Granulicatella adiacens
46	Neisseria lactamica
47	Cytomegalovirus
48	Neisseria
49	Enterococcus faecalis
50	Actinomyces odontolyticus
51	Acinetobacter radioresistens
52	Acinetobacter haemolyticus
53	Human herpesvirus type 7
54	Cardiobacterium hominis
55	Candida albicans
56	Alcaligenes faecalis
57	Rhodococcus equi
58	Corynebacterium pseudodiphtheriticum
59	Mycobacterium kansasii
60	Mycobacterium smegmatis
61	Streptococcus milleri
62	Alternaria
63	Enterobacter aerogenes
64	Bacillus tuberculosis typus humanus
65	Actinomyces Israeli
66	Candida glabrata
67	Moraxella catarrhalis
68	Streptococcus anginosus
69	Sphingomonas oligozootica
70	Pantoea agglomerans
71	Aeromonas punctata
72	Streptococcus suis
73	Klebsiella pneumoniae
74	Staphylococcus lugdunensis
75	Near smooth Candida complex
76	Kingella
77	Enterobacter cloacae
78	Gemella mobillorum
79	Staphylococcus equorum
80	Shigella sonnei
81	Entomospira
82	Raoultella planticola
83	Brevendimonas diminuta
84	Sphingobacterium spiritovorum
85	Burkholderia gladioli
86	Streptococcus infantarius
87	Eat more Burkholderia
88	Prevotella bivia
89	Eikenella corrodens
90	Herpes B virus
91	Staphylococcus arlettae
92	Comonas testosteroni
93	Acinetobacter
94	Fusarium moniliforme
95	Urneumoacinetobacter
96	Salmonella paratyphi
97	Capnocytophaga species
98	Bartonella pentaday
99	Clostridium Perfringens
100	Clostridium gas-producing bacteria
101	Pseudomonas alcaligenes
102	Providencia alcalifaciens
103	Human papilloma virus type 16
104	mycoplasma hominis
105	Human herpesvirus type 6
106	Human granulocytic ehrlichelloa
107	Ochrobactrum anthropi
108	Staphylococcus hominis
109	Salmonella typhosa
110	Borrelia burgdorferi
111	Coxiella burnetii
112	Actinobacillus actinomycetemcomitans
113	Corynebacterium pseudotuberculosis
114	Yersinia pseudotuberculosis
115	Streptococcus dysgalactiae
116	Mycobacterium fortuitum
117	Candida krusei
118	Rabbitpox virus
119	legionella
120	Coagulation bacilli
121	Dermatophilus congolensis
122	Vibrio vulnificus
123	Vibrio parahemolyticus
124	Bordetella parapertussis
125	Cryptococcus gat
126	Clonorchis sinensis
127	Listeria monocytogenes
128	Herpes simplex virus type 1
129	Herpes simplex virus type 2
130	Bozeman fluorescein
131	Pneumocystis carinii
132	Trichoderma convolvulus
133	Streptococcus mutans
134	Aphtovirus
135	Gioia Moniliformis
136	Campylobacter sputorum
137	Aeromonas hydrophila
138	Stenotrophomonas maltophilia
139	Francisella tularensis
140	Soil mould
141	Fusobacterium necrogenes
142	Echinococcus multilocularis
143	Pasteurella multocida
144	Escherichia coli
145	Campylobacter coli
146	Escherichia coli
147	Staphylococcus capitis
148	Proteus mirabilis
149	Sporotrichum
150	Yersinia enterocolitica
151	Fusarium oxysporum
152	Enterococcus faecium
153	Penicillium patulum
154	Bartonella
155	Basinuca
156	Blastomyces brasiliensis
157	Angiostrongylus cantonensis
158	Toxoplasma gondii
159	Citrobacter freundii
160	Proteus penneri
161	Cryptosporidium parvum
162	Cardiobacterium
163	Haverhillia multiformis
164	Pseudomonas putida
165	Bacaeroides
166	Finger bacteria genera
167	morganella morganii
168	Treponema Ventrum
169	Bartonella wenderi
170	Nova Nocardia
171	Trichinella spiralis
172	Streptococcus agalactiae
173	Schistosoma japonicum
174	Nocardia asteroides
175	Streptococcus constellatus
176	Proteus vulgaris
177	Schistosoma mansoni
178	Achromobacter xylosoxidans
179	Staphylococcus xylosus
180	Aspergillus Versicolor
181	Bartonella rod
182	Leishmania donovani
183	Staphylococcus sciuri
184	Aspergillus nidulans
185	Ehrlichia chaffeensis
186	Pseudomonas oryzihabitans
187	Penicillium citrinum
188	Treponema pallidum
189	Fusarlum poae
190	Staphylococcus simulans
191	Cladosporium trichoides
192	varicella zoster virus
193	Bartonella henselae
194	Staphylococcus warneri
195	Chlamydia trachomatis
196	Salmonella
197	Burkholderia cepacia
198	Mycobacterium xanthium
199	Mycobacterium marinum
200	Serratia liquefaciens
201	Neisseria gonorrhoeae
202	Mycobacterium ulcerans
203	Corynebacterium ulcerans
204	Lysoureaplasma urealyticum
205	Vibrio alginolyticus
206	Bacillus anthracis
207	Aspergillus fumigatus
208	Crithidia cunninghami
209	Mycobacterium bovis
210	Bovine Brucella
211	Brucella suis
212	Erysipelothrix rhusiopathiae
213	Monkey pox virus
214	Coccidiodes
215	Mycoplasma genitalium
216	Salmonella paratyphi A
217	plasmodium
218	Entamoeba histolytica
219	Corynebacterium diphtheriae
220	Exophiala dermatitidis
221	Nocardia farcinica
222	Brespirillum
223	Fusarium graminearum
224	Staphylococcus cohnii
225	Rhizopus oryzae
226	Campylobacter jejuni
227	Rickettsiae
228	Rickettsia
229	Shiga-like Aeromonas
230	Coccidioides immitis
231	Echinococcus granulosus
232	Brucella sheep
233	Necator americanus
234	Candida auris
235	Staphylococcus auricularis
236	Pneumocystis jeroveci
237	Bacteroides fragilis
238	Neisseria meningitidis
239	Flavobacterium meningosepticum
240	Ehrlichia glandularis
241	Eikenella
242	Histoplasma capsulatum
243	Candida lusitaniae
244	Grapevine panicularia
245	Giardia lammondii
246	Micrococcus luteus
247	Mycobacterium xenopi
248	Staphylococcus epidermidis
249	Pedrosoi
250	Ralstonia mannitolilytica
251	Mycoplasma urealytium
252	Guinea pig nocardia
253	Aspergillus ochraceus
254	Borrelia duttonii
255	Brewed pyotinomycetes
256	Streptococcus pyogenes
257	Saccharomyces cerevisiae
258	Kingella kingae
259	Staphylococcus aureus
260	Leptospira
261	Fusarium
262	Leptospira interrogans
263	Enterobacter sakazakii
264	Gardnerella vaginalis
265	Trichomonas vaginalis
266	Aspergillus assa
267	Cryptosporidium
268	Clostridium difficile
269	Providencia rettgeri
270	Vibrio cholerae
271	Mycobacterium Africae
272	Penicillium marneffei
273	Chicken enterococcus
274	Staphylococcus gallinarum
275	Chlamydia psittaci
276	Aspergillus flavus
277	Aspergillus niger
278	Yersinia pestis
279	Burkholderia mallei
280	Mycobacterium chelonae
281	Aspergillus parasiticus
282	Rigume Vito source bacilli
283	Shigella flexneri
284	Mycobacterium abscessus
285	Gardnerella vaginalis
286	Streptococcus intermadius
287	Actinobacillus ureae
288	Sphingobacterium multivorum
289	Serratia
290	Fonsecaea compacta
291	Mycobacterium intracellulare
292	Corynebacterium jeikeium
293	Staphylococcus lentus
294	Raoultella ornithinolytica
295	Mycobacterium masai
296	Mycobacterium scrofulaceum
297	Staphylococcus saprophyticus
298	Cryptococcus neoformans
299	Aeromonas caviae
300	Candida tropicalis
301	Escherichia vulneris
302	Escherichia hermannii
303	Mycobacterium tuberculosis complex
304	Aeromonas veronii
305	Porphyromonas gingivalis
306	Acanthamoeba castellanii
307	Leuconostoc mesenteroides milk fat
308	Brevibacterium iodinum
309	Rhizopus Oryzae
310	Gelsenkirchen Nocardia
311	Pediococcus acidilactici
312	JC polyoma virus
313	Molluscum contagiosum virus
314	Machupo virus
315	vaccinia virus
316	Paracpox virus
317	Human parvovirus B19
318	Human parvovirus 4
319	Parvovirus B19
320	Bothosporidium
321	Irregular mucor
322	Candida dubliniensis
323	Sporococcus carinieri
324	Pectinic mould
325	Oidium dermatitidis
326	Umbrella ploughshares mildew
327	Mucor microphylla
328	Aspergillus microspore
329	Mucor racemosus
330	Candida ximulus
331	Candida famata
332	Corneal candida
333	Cryptococcus
334	Pasteurella
335	Brucella
336	Erysipelothrix
337	Actinomadura
338	Trichoderma
339	Zurichthys
340	Leptotrichia
341	Microsporon
342	Mucor
343	Cydosporium
344	Leptospira
345	Encephalitozoon
346	Leishmania
347	Naegleria
348	Babesia
349	Ehrlichia
350	Coxiella
351	Orientia
352	Neoehrlichia Candidatus
353	Paragonimus
354	Erosive Aikenia
355	Borrelia recurrentis
356	Brazilian gullet nematode
357	Filaria philippinensis
358	Fasciolopsis buski
359	Plasmodium falciparum
360	Jaw opening nematodes
361	Fasciola hepatica
362	Trypanosoma ugandense
363	Toxoplasma gondii
364	Loosia dobrogiensis
365	Opisthorchis tenuicollis
366	Parasrnodiumvivax
367	Plasmodium ovale
368	Brugia malayi
369	Toxocara cati
370	Trypanosoma americanum
371	Taenia inermis
372	Toxocara canis
373	Amoeba dysenteriae
374	Haematozoon malariae
375	Hymenolepis nana
376	Anisakis
377	Cyclospora
378	Taenia solium
379	Klebsiella oxytoca
380	Chryseobacterium indologenes
381	Edwardsiella tarda
382	Actinobacillus actinomycetem comitans
383	Haemophilus paraphrophilus
384	Heinz Bartonite
385	Tropheryma whipplei
386	Homs bacillus
387	Kim coli
388	Burkholderia pseudomallei
389	Acinetobacter lwoffii
390	Elisabeth meninges septic
391	Brucella Canis
392	Cardiobacterium hominis
393	Aggregophilic bacilli
394	Providencia stuartii
395	Campylobacter fetus
396	Francisella tularensis
397	Aeromonas sobria
398	Coxiella burnetii
399	Rickettsia felis
400	Orientia tsutsugamushi
401	Clostridium septicum
402	Clostridium tertii
403	Mycobacterium gordonae
404	Mycobacterium columbiae
405	Faux Basinophilus
406	Mycobacterium leprae
407	Clostridium tetani
408	Mycobacterium Genevae
409	Clostridium histolyticum
410	Clostridium botulinum
411	Staphylococcus schleiferi
412	Clostridium soxhlet
413	Nocardia otitis from guinea pigs
414	Mycobacterium kumamoto
415	Mycobacterium avium
416	Nocardia brevifolia
417	Nocardia carnea
418	Eat less Nocardia
419	Veteran Nocardia
420	Candida guilliermondii
421	Rhodotorula glutinis
422	Asaromyces
423	Gordon species
424	Hospital acinetobacter
425	Aeromonas salmonicida
426	Hintzbotetella
427	Bordetella trematum
428	Stable Burkholderia
429	Burkholderia Vietnam
430	Campylobacter foetus subspecies
431	Corynebacterium diphtheriae
432	Eubacterium limosum
433	Ewingella americana
434	Fusobacterium necrophorum
435	Hafnia alveibifermentans
436	Photobacterium damsela
437	Proteus Hauser
438	Providencia rustigianii
439	Algal Shiva
440	Sphingobacterium thalpophilum
441	Yersinia pestis
442	Maltabululus
443	Vibrio alginolyiicus
444	Edwardsiella tarda
445	Actinobacillus suis
446	Actinomyces bovis
447	Saltpetre rod-shaped fungus
448	Aerococcus urinae
449	clostridium butyricum
450	Cocci bergensis
451	Streptococcus elegans
452	Rhodococcus coprophilus
453	Rhodococcus ruber
454	Staphylococcus caprae
455	Meat staphylococci meat subspecies
456	Staphylococcus chromogenes
457	Staphylococcus intermedius
458	Staphylococcus kloosii
459	Pseudointermediate Staphylococcus aureus
460	Staphylococcus vitulinus
461	Streptococcus canis
462	Streptococcus downei
463	Hydrolyze Streptococcus gallate
464	Streptococcus hyointestinalis
465	streptococcus iniae
466	Streptococcus ovis
467	Streptococcus parasanguis
468	Lactococcus aureus
469	Human T-cell virus type II
470	Human T-cell virus type I
471	Coxsackie virus A16
472	Coxsackie virus A6
473	Hantaan virus
474	epidemic type B encephalitis virus
475	mumps virus
476	Lymphatic choriomeningitis virus
477	Norovirus
478	Rubella virus
479	measles virus
480	Coxsackievirus
481	Middle East Respiratory Syndrome coronavirus
482	Sabia virus
483	novel coronavirus
484	Coxsackie virus A6
485	Rabies Virus
486	Coxsackie virus A21
487	The new Bunya virus
488	Banna virus
489	Dengue virus type 1
490	Dengue virus type 2
491	Dengue virus type 3
492	Dengue virus type 4
493	Eastern equine encephalomyelitis virus
494	Paraviruses
495	Yellow fever virus
496	Chikungunya virus
497	Rotavirus
498	Nairovirus
499	Tick-borne encephalitis virus
500	Western equine encephalitis virus
501	West Nile Virus
502	Sicilian virus
503	Sapovirus
504	Zika virus
